# Supplementary material for: Balance of power: The choice between trial and participant numbers to optimise the detection of phase-dependent effects
Source: Imaging Neurosci (Camb). 2024 Nov 5;2:imag-2-00345. doi: 10.1162/imag_a_00345 (PMC12290742; doi:10.1162/imag_a_00345)
Supplement: Supplementary Material [file imag_a_00345-supp.zip]

Archive with 2 entries (2 files):
- imag_a_00345-supp.pdf
- imag_a_00345-supp1.m
