# Supplementary material for: Balance of power: The choice between trial and participant numbers to optimise the detection of phase-dependent effects
Source: Imaging Neurosci (Camb). 2024 Nov 5;2:imag-2-00345. doi: 10.1162/imag_a_00345 (PMC12290742; doi:10.1162/imag_a_00345)
Supplement: Supplementary Material [file imag_a_00345-supp.zip › imag_a_00345-supp1.m]

%% This script simulates Idealistic (Section 1) or MEP-like (Section 2) sinusoidal data, performs a linear regression analysis on the simulated data, then calculates the power of the simulated experiment. If performing a no effect control, you will need to comment out lines 30-37/120-127.

%% Section 1: Simulate Idealistic Sinuoisal Data For Multiple Experiments
clear all
clc
rng("shuffle") % Randomise seed using current time

% These are numerical input parameters that can be changed freely
numExperiments = 1000; % number of experiments 
numPermutations = 10000; % number of data shuffles
numParticipants = 10; % number of participants per experiment
numSessions = 3; % number of sessions per participant
numTrials = 60; % number of trials per session per epoch (i.e., early online, late online, or offline echo)

% These are categorical input parameters that can be set to the values
% specified in the commented sections. Any further adjustments to the effect
% sizes and between-/within-subjects variability need to be done by
% manually editing the values for "EffectSizeRange" in the section from lines 27-61
EffectSizeCategory = 4; % 0 = none, 1 = weak, 2 = moderate, 3 = strong, 4 = very strong
BetweenSubjectsVariability = 3; % 1 = low, 2 = medium, 3 = high
WithinSubjectsVariability = 3; % 1 = low, 2 = medium, 3 = high

% The following section (lines 27-61) sets the range of effect sizes for each simulated subject using the
% designated effect size category (weak, moderate, strong, or very strong)
% and degree of between subjects variability (low, medium, or high)

% Weak Effect Size - Mean Value = 0.075
if EffectSizeCategory == 1 && BetweenSubjectsVariability == 1 % Low BSV (+/- 20% around mean value)
    EffectSizeRange = [0.06 0.09]; 
elseif EffectSizeCategory == 1 && BetweenSubjectsVariability == 2 % Medium BSV (+/- 60% around mean value)
    EffectSizeRange = [0.03 0.12];
elseif EffectSizeCategory == 1 && BetweenSubjectsVariability == 3 % High BSV (+/- 100% around mean value)
    EffectSizeRange = [0 0.15];
end

% Moderate Effect Size - Mean Value = 0.1
if EffectSizeCategory == 2 && BetweenSubjectsVariability == 1 % Low BSV (+/- 20% around mean value)
    EffectSizeRange = [0.08 0.12]; 
elseif EffectSizeCategory == 2 && BetweenSubjectsVariability == 2 % Medium BSV (+/- 60% around mean value)
    EffectSizeRange = [0.04 0.16];
elseif EffectSizeCategory == 2 && BetweenSubjectsVariability == 3 % High BSV (+/- 100% around mean value)
    EffectSizeRange = [0 0.2];
end

% Strong Effect Size - Mean Value = 0.125
if EffectSizeCategory == 3 && BetweenSubjectsVariability == 1 % Low BSV (+/- 20% around mean value)
    EffectSizeRange = [0.1 0.15]; 
elseif EffectSizeCategory == 3 && BetweenSubjectsVariability == 2 % Medium BSV (+/- 60% around mean value)
    EffectSizeRange = [0.05 0.2];
elseif EffectSizeCategory == 3 && BetweenSubjectsVariability == 3 % High BSV (+/- 100% around mean value)
    EffectSizeRange = [0 0.25];
end

% Very Strong Effect Size - Mean Value = 0.15
if EffectSizeCategory == 4 && BetweenSubjectsVariability == 1 % Low BSV (+/- 20% around mean value)
    EffectSizeRange = [0.12 0.18]; 
elseif EffectSizeCategory == 4 && BetweenSubjectsVariability == 2 % Medium BSV (+/- 60% around mean value)
    EffectSizeRange = [0.06 0.24];
elseif EffectSizeCategory == 4 && BetweenSubjectsVariability == 3 % High BSV (+/- 100% around mean value)
    EffectSizeRange = [0 0.3];
end

% spread is 20% wider at either end with each increase in between-subjects variability,
% Multiply min and max for weak by 2, 3 or 4, to convert to moderate, strong, or very strong 

% Create a zeros matrix to record any sinusoidal
% amplitudes that are below 0 (see lines 169-171) 
negativeamplitudes = zeros(numExperiments);

noiseSTD = 1; % standard deviation/variance

% Progress Indicator 
previouspercentage = 0;
currentpercentage = 1/numExperiments;

for exp = 1:numExperiments
    currentpercentage = round(exp/numExperiments*100);
    if currentpercentage==previouspercentage+1
        currentpercentage = currentpercentage
    end
    previouspercentage=currentpercentage;
    
    %% Create Data
    % % Generate separate effect sizes for each participant using effect size range designated above
    effectAmplitude = zeros(numParticipants,numSessions);
    effectAmplitude(:,1) = (max(EffectSizeRange)-min(EffectSizeRange))*rand(numParticipants,1) + min(EffectSizeRange); % effect size: 0 = none; 0.05 = weak; 0.09 = strong
    
    % The following section (lines 90-124) creates separate effect sizes for individual sessions if the simulated experiment contains multiple sessions per participant 
    
    % Jitter effect sizes between sessions for each participant - Low
    % within subjects variability (+/- 10% around each simulated subjects' initial effect size value)
    if numSessions ~= 1 && WithinSubjectsVariability == 1
        for s = 2:numSessions
            jitterFactor = 0.9 + 0.2 * rand(numParticipants, 1); % Random factor between 0.9 and 1.1
            effectAmplitude(:,s) = effectAmplitude(:,1) .* jitterFactor;
        end
        jitterFactor = 0.9 + 0.2 * rand(numParticipants, 1); % Jitter the first session as well
        effectAmplitude(:,1) = effectAmplitude(:,1) .* jitterFactor;
        effectAmplitudeMean = mean(effectAmplitude, 2);
    end

    % Jitter effect sizes between sessions for each participant - Medium
    % within subjects variability (+/- 20% around each simulated subjects' initial effect size value)
    if numSessions ~= 1 && WithinSubjectsVariability == 2
        for s = 2:numSessions
            jitterFactor = 0.8 + 0.4 * rand(numParticipants, 1); % Random factor between 0.9 and 1.1
            effectAmplitude(:,s) = effectAmplitude(:,1) .* jitterFactor;
        end
        jitterFactor = 0.8 + 0.4 * rand(numParticipants, 1); % Jitter the first session as well
        effectAmplitude(:,1) = effectAmplitude(:,1) .* jitterFactor;
        effectAmplitudeMean = mean(effectAmplitude, 2);
    end

    % Jitter effect sizes between sessions for each participant - High 
    % within subjects variability (+/- 30% around each simulated subjects' initial effect size value)
    if numSessions ~= 1 && WithinSubjectsVariability == 3
        for s = 2:numSessions
            jitterFactor = 0.7 + 0.6 * rand(numParticipants, 1); % Random factor between 0.9 and 1.1
            effectAmplitude(:,s) = effectAmplitude(:,1) .* jitterFactor;
        end
        jitterFactor = 0.7 + 0.6 * rand(numParticipants, 1); % Jitter the first session as well
        effectAmplitude(:,1) = effectAmplitude(:,1) .* jitterFactor;
        effectAmplitudeMean = mean(effectAmplitude, 2);
    end

    
    % Simulate continuous phase data and idealised data for each
    % participant/session using the generated effect sizes
    for p = 1:numParticipants
        for s = 1:numSessions
            % Simulate continuous phase data
            phases(p,s,:) = 2*pi*rand(numTrials,1);
            % Simulate Ideal Sinusoidal Data
            IdealData(p,s,:) = squeeze(noiseSTD*randn(numTrials,1) + squeeze(effectAmplitude(p,s)*sin(phases(p,s,:))));
        end
    end
    
    % Pool IdealData and phases across each participant's individual
    % sessions
    if numSessions ~= 1
        IdealDataPooled = reshape(IdealData,numParticipants,(numTrials*numSessions));
        phasesPooled = reshape(phases,numParticipants,(numTrials*numSessions));
    elseif numSessions == 1
        IdealDataPooled = IdealData;
        phasesPooled = phases;
    end
    
    % Fit sinusoidal model to the pooled data then perform permutation analysis
    for p = 1:numParticipants
        y = IdealDataPooled(p,:)';
        x = ones((numTrials*numSessions),3);
        x(:,2) = sin(phasesPooled(p,:))';
        x(:,3) = cos(phasesPooled(p,:))';
        theta = x\y;
        model = [x*theta];
        
        estA = sqrt(theta(2)^2 + theta(3)^2); % Amplitude
        estP = atan2(theta(3),theta(2));      % Phase
        estB = theta(1);                      % Bias
        
        permA = [];
        for perm = 1:numPermutations
            shuffledy = y(randperm(length(y)));
            theta = x\shuffledy;
            permA(perm) = sqrt(theta(2)^2 + theta(3)^2);
        end
        pvals(p) = sum(permA > abs(estA))/numPermutations; % Take absolute value of estA in case of weakly negative sinusoidal amplitudes/effects
        
        if estA<0
            negativeamplitudes(exp,p) = 1;
        end
    end
  
    % Calculate group p-value of the experiment using Fisher's method
    chi_vals = -2.*log(pvals);
    group_pval(exp) = 1 - chi2cdf(sum(chi_vals),2*length(pvals));
    nsig(exp) = sum(pvals < 0.05);
end

% Calculate power for all simulated experiments
% Power: proportion of experiments with a significant group p-value
Power = sum(group_pval <= .05)/numExperiments;

% Play alert when finished
beep

%% Section 2: Simulate MEP-like Data for Multiple Experiments
clear all
clc
rng("shuffle") % Randomise seed using current time

% These are numerical input parameters that can be changed freely
numExperiments = 1000; % number of experiments (can potentially halve for piloting; 1000 for real test)
numPermutations = 10000; % number of data shuffles (can potentially halve for piloting; 10000 for real test)
numParticipants = 10; % number of participants per experiment
numSessions = 3; % number of sessions per participant
numTrials = 60; % number of trials per session per epoch (i.e., early online, late online, or offline echo)

% These are categorical input parameters that can be set to the values
% specified in the comments of each line. Any further adjustments to the effect
% sizes and between-/within-subjects variability need to be done by
% manually editing the values for "EffectSizeRange" in the section from
% lines 212 to 246
EffectSizeCategory = 2; % 0 = none, 1 = weak, 2 = moderate, 3 = strong, 4 = very strong
BetweenSubjectsVariability = 3; % 1 = low, 2 = medium, 3 = high
WithinSubjectsVariability = 2; % 1 = low, 2 = medium, 3 = high

% The following section (lines 212-246) sets the range of effect sizes for each simulated subject using the
% designated effect size category (weak, moderate, strong, or very strong)
% and degree of between subjects variability (low, medium, or high)

% Weak Effect Size - Mean Value = 0.075
if EffectSizeCategory == 1 && BetweenSubjectsVariability == 1 % Low BSV (+/- 20% around mean value)
    EffectSizeRange = [0.06 0.09]; 
elseif EffectSizeCategory == 1 && BetweenSubjectsVariability == 2 % Medium BSV (+/- 60% around mean value)
    EffectSizeRange = [0.03 0.12];
elseif EffectSizeCategory == 1 && BetweenSubjectsVariability == 3 % High BSV (+/- 100% around mean value)
    EffectSizeRange = [0 0.15];
end

% Moderate Effect Size - Mean Value = 0.1
if EffectSizeCategory == 2 && BetweenSubjectsVariability == 1 % Low BSV (+/- 20% around mean value)
    EffectSizeRange = [0.08 0.12]; 
elseif EffectSizeCategory == 2 && BetweenSubjectsVariability == 2 % Medium BSV (+/- 60% around mean value)
    EffectSizeRange = [0.04 0.16];
elseif EffectSizeCategory == 2 && BetweenSubjectsVariability == 3 % High BSV (+/- 100% around mean value)
    EffectSizeRange = [0 0.2];
end

% Strong Effect Size - Mean Value = 0.125
if EffectSizeCategory == 3 && BetweenSubjectsVariability == 1 % Low BSV (+/- 20% around mean value)
    EffectSizeRange = [0.1 0.15]; 
elseif EffectSizeCategory == 3 && BetweenSubjectsVariability == 2 % Medium BSV (+/- 60% around mean value)
    EffectSizeRange = [0.05 0.2];
elseif EffectSizeCategory == 3 && BetweenSubjectsVariability == 3 % High BSV (+/- 100% around mean value)
    EffectSizeRange = [0 0.25];
end

% Very Strong Effect Size - Mean Value = 0.15
if EffectSizeCategory == 4 && BetweenSubjectsVariability == 1 % Low BSV (+/- 20% around mean value)
    EffectSizeRange = [0.12 0.18]; 
elseif EffectSizeCategory == 4 && BetweenSubjectsVariability == 2 % Medium BSV (+/- 60% around mean value)
    EffectSizeRange = [0.06 0.24];
elseif EffectSizeCategory == 4 && BetweenSubjectsVariability == 3 % High BSV (+/- 100% around mean value)
    EffectSizeRange = [0 0.3];
end

% spread is 20% wider at either end with each increase in between-subjects variability,
% Multiply min and max for weak by 2, 3 or 4, to convert to moderate, strong, or very strong 

% Create a zeros matrix to record any sinusoidal
% amplitudes that are below 0 (see lines 357-359) 
negativeamplitudes = zeros(numExperiments);
noiseSTD = 1; % standard deviation/variance

% Progress Indicator 
previouspercentage = 0;
currentpercentage = 1/numExperiments;

for exp = 1:numExperiments
    currentpercentage = round(exp/numExperiments*100);
    if currentpercentage==previouspercentage+1
        currentpercentage = currentpercentage
    end
    previouspercentage=currentpercentage;
    
    %% Create Data
    
    % Generate separate effect sizes for each participant using effect size range designated above
    effectAmplitude = zeros(numParticipants,numSessions);
    effectAmplitude(:,1) = (max(EffectSizeRange)-min(EffectSizeRange))*rand(numParticipants,1) + min(EffectSizeRange); % effect size: 0 = none; 0.05 = weak; 0.09 = strong
    
    % The following section (lines 275-309) creates separate effect sizes for individual sessions if the simulated experiment contains multiple sessions per participant 
    
    % Jitter effect sizes between sessions for each participant - Low
    % within-subjects variability (+/- 10% around each simulated subjects' initial effect size value)
    if numSessions ~= 1 && WithinSubjectsVariability == 1
        for s = 2:numSessions
            jitterFactor = 0.9 + 0.2 * rand(numParticipants, 1); % Random factor between 0.9 and 1.1
            effectAmplitude(:,s) = effectAmplitude(:,1) .* jitterFactor;
        end
        jitterFactor = 0.9 + 0.2 * rand(numParticipants, 1); % Jitter the first session as well
        effectAmplitude(:,1) = effectAmplitude(:,1) .* jitterFactor;
        effectAmplitudeMean = mean(effectAmplitude, 2);
    end
    
    % Jitter effect sizes between sessions for each participant - Medium
    % within-subjects variability (+/- 20% around each simulated subjects' initial effect size value)
    if numSessions ~= 1 && WithinSubjectsVariability == 2
        for s = 2:numSessions
            jitterFactor = 0.8 + 0.4 * rand(numParticipants, 1); % Random factor between 0.9 and 1.1
            effectAmplitude(:,s) = effectAmplitude(:,1) .* jitterFactor;
        end
        jitterFactor = 0.8 + 0.4 * rand(numParticipants, 1); % Jitter the first session as well
        effectAmplitude(:,1) = effectAmplitude(:,1) .* jitterFactor;
        effectAmplitudeMean = mean(effectAmplitude, 2);
    end
    
    % Jitter effect sizes between sessions for each participant - High 
    % within-subjects variability (+/- 30% around each simulated subjects' initial effect size value)
    if numSessions ~= 1 && WithinSubjectsVariability == 3
        for s = 2:numSessions
            jitterFactor = 0.7 + 0.6 * rand(numParticipants, 1); % Random factor between 0.9 and 1.1
            effectAmplitude(:,s) = effectAmplitude(:,1) .* jitterFactor;
        end
        jitterFactor = 0.7 + 0.6 * rand(numParticipants, 1); % Jitter the first session as well
        effectAmplitude(:,1) = effectAmplitude(:,1) .* jitterFactor;
        effectAmplitudeMean = mean(effectAmplitude, 2);
    end

 
    % Simulate continuous phase data and MEP-like data for each
    % participant/session using the generated effect sizes
    for p = 1:numParticipants
        for s = 1:numSessions
            % Simulate continuous phase data
            phases(p,s,:) = 2*pi*rand(numTrials,1);
            % Simulate MEP-like data
            minValue = 0.05; % minimum value (smallest MEP value)
            midSTD = 1.0; % mean variance
            minSTD(p,s) = midSTD - effectAmplitude(p,s); % variance at trough
            maxSTD(p,s) = midSTD + effectAmplitude(p,s); % variance at peak
            MEPs(p,s,:) = minValue + squeeze(((maxSTD(p,s) - minSTD(p,s))*0.5*sin(phases(p,s,:)) + minSTD(p,s) + (maxSTD(p,s) - minSTD(p,s)) / 2)) .* abs(randn(numTrials,1));
        end
    end
    
    % Pool MEPs and phases across each participant's individual sessions
    if numSessions ~= 1
        MEPsPooled = reshape(MEPs,numParticipants,(numTrials*numSessions));
        phasesPooled = reshape(phases,numParticipants,(numTrials*numSessions));
    elseif numSessions == 1
        MEPsPooled = MEPs;
        phasesPooled = phases;
    end
    
    % Fit sinusoidal model to the pooled data for each participant then perform permutation analysis
    for p = 1:numParticipants
        y = MEPsPooled(p,:)';
        x = ones((numTrials*numSessions),3);
        x(:,2) = sin(phasesPooled(p,:))';
        x(:,3) = cos(phasesPooled(p,:))';
        theta = x\y;
        model = [x*theta];
        
        estA = sqrt(theta(2)^2 + theta(3)^2); % Amplitude
        estP = atan2(theta(3),theta(2));      % Phase
        estB = theta(1);                      % Bias
        
        permA = [];
        for perm = 1:numPermutations
            shuffledy = y(randperm(length(y)));
            theta = x\shuffledy;
            permA(perm) = sqrt(theta(2)^2 + theta(3)^2);
        end
        pvals(p) = sum(permA > abs(estA))/numPermutations; % Take absolute value of estA in case of weakly negative sinusoidal amplitudes/effects
        
        if estA<0
            negativeamplitudes(exp,p) = 1;
        end
    end
    
    % Calculate group p-value of the experiment using Fisher's method
    chi_vals = -2.*log(pvals);
    group_pval(exp) = 1 - chi2cdf(sum(chi_vals),2*length(pvals));
    nsig(exp) = sum(pvals < 0.05);
end

% Calculate power for all simulated experiments
% Power: proportion of experiments with a significant group p-value
Power = sum(group_pval <= .05)/numExperiments;

% Play alert when finished
beep
